# Supplementary material for: Detection of SARS-CoV-2 Delta Variant (B.1.617.2) in Domestic Dogs and Zoo Tigers in England and Jersey during 2021
Source: Viruses. 2024 Apr 16;16(4):617. doi: 10.3390/v16040617 (PMC11053977; doi:10.3390/v16040617)
Supplement: Supplementary file 1 [file viruses-16-00617-s001.zip]

Archive with 1 entries (1 files):
- viruses-2920148-supplementary.pdf
